# Supplementary material for: Does Green Exfoliation of Graphene Produce More Biocompatible Structures?
Source: Pharmaceutics. 2023 Mar 20;15(3):993. doi: 10.3390/pharmaceutics15030993 (PMC10051938; doi:10.3390/pharmaceutics15030993)
Supplement: Supplementary file 1 [file pharmaceutics-15-00993-s001.zip]

Archive with 1 entries (1 files):
- pharmaceutics-2244740-supplementary.pdf
